# Supplementary material for: Integrating Microbial Fuel Cell and Hydroponic Technologies Using a Ceramic Membrane Separator to Develop an Energy–Water–Food Supply System
Source: Membranes (Basel). 2023 Sep 19;13(9):803. doi: 10.3390/membranes13090803 (PMC10538097; doi:10.3390/membranes13090803)
Supplement: Supplementary file 1 [file membranes-13-00803-s001.zip]

Archive with 1 entries (1 files):
- membranes-2607761-supplementary.pdf
